# Supplementary material for: Emergence of bacterial glass
Source: PNAS Nexus. 2024 Jun 14;3(7):pgae238. doi: 10.1093/pnasnexus/pgae238 (PMC11238424; doi:10.1093/pnasnexus/pgae238)
Supplement: pgae238_Supplementary_Data [file pgae238_supplementary_data.zip]

Archive with 12 entries (12 files):
- PNASNEXUS-PNASNEXUS-2023-01272-TR-s02.mp4
- PNASNEXUS-PNASNEXUS-2023-01272-TR-s03.mp4
- PNASNEXUS-PNASNEXUS-2023-01272-TR-s04.mp4
- PNASNEXUS-PNASNEXUS-2023-01272-TR-s05.mp4
- PNASNEXUS-PNASNEXUS-2023-01272-TR-s06.mp4
- PNASNEXUS-PNASNEXUS-2023-01272-TR-s07.mp4
- PNASNEXUS-PNASNEXUS-2023-01272-TR-s08.mp4
- PNASNEXUS-PNASNEXUS-2023-01272-TR-s09.mp4
- PNASNEXUS-PNASNEXUS-2023-01272-TR-s10.mp4
- PNASNEXUS-PNASNEXUS-2023-01272-TR-s11.mp4
- PNASNEXUS-PNASNEXUS-2023-01272-TR-s12.mp4
- SupplRevised.pdf
